# Supplementary material for: Correction: Interaction of Saccharomyces boulardii with Salmonella enterica Serovar Typhimurium Protects Mice and Modifies T84 Cell Response to the Infection
Source: PLoS One. 2022 Apr 11;17(4):e0267067. doi: 10.1371/journal.pone.0267067 (PMC9000030; doi:10.1371/journal.pone.0267067)
Supplement: S1 File — (ZIP) [file pone.0267067.s001.zip]

Archive with 4 entries (4 files):
- Fig 7A/20080605_1444 bis.jpg
- Fig 7B/20080725_1123 bis.jpg
- Fig 7C/20081219_1500_5min bis.jpg
- Fig 7C/20081222_1437_4 sec bis.jpg
