# Supplementary material for: Correction: Interaction of Saccharomyces boulardii with Salmonella enterica Serovar Typhimurium Protects Mice and Modifies T84 Cell Response to the Infection
Source: PLoS One. 2022 Apr 11;17(4):e0267067. doi: 10.1371/journal.pone.0267067 (PMC9000030; doi:10.1371/journal.pone.0267067)
Supplement: S3 File — (ZIP) [file pone.0267067.s003.zip]

Archive with 3 entries (3 files):
- S3 File (Fig 9A Quantitative Data)/quantif_Results_Erk_3A.xls
- S3 File (Fig 9A Quantitative Data)/quantif_Results_JNK_3A_.xls
- S3 File (Fig 9A Quantitative Data)/quantif_Results_p38_3A.xls
