# Supplementary material for: Correction: Interaction of Saccharomyces boulardii with Salmonella enterica Serovar Typhimurium Protects Mice and Modifies T84 Cell Response to the Infection
Source: PLoS One. 2022 Apr 11;17(4):e0267067. doi: 10.1371/journal.pone.0267067 (PMC9000030; doi:10.1371/journal.pone.0267067)
Supplement: S3 File — (ZIP) [file pone.0267067.s003.zip › S3 File (Fig 9A Quantitative Data)/quantif_Results_Erk_3A.xls]

## Sheet: Results
Flav_fig3A_Erk
ID	Gross DLU	Background Subtract	Net DLU	Net DLU /mm2
C	653 058,0	90 243,5	562 814,5	1425.5
Sb	758 888,0	96 003,7	662 884,3	1578.2
ST 1h	751 765,0	103 684,0	648 081,0	1428.7
ST 2h	560 288,0	96 003,7	464 284,3	1105.4
ST 3h	407 911,0	94 083,7	313 827,3	762.4
Sb+ST 1h	752 407,0	99 843,9	652 563,1	1493.9
Sb+ST 2h	500 222,0	90 243,5	409 978,5	1038.4
Sb+ST 3h	341 492,0	90 243,5	251 248,5	636.4
Sb(ON)+ST 1h	821 534,0	99 843,9	721 690,1	1652.1
Sb(ON)+ST 2h	778 530,0	101 764,0	676 766,0	1520
Sb(ON)+ST 3h	718 614,0	99 843,9	618 770,1	1416.5
Flav_fig3A_Erk-P
ID	Gross DLU	Background Subtract	Net DLU	Net DLU /mm2
C	40 811,0	34 720,6	6 090,4	13.2
Sb	35 521,0	34 720,6	800.4	1.7
ST 1h	90 435,0	34 720,6	55 714,4	121
ST 2h	330 156,0	34 720,6	295 435,4	641.4
ST 3h	673 058,0	34 720,6	638 337,4	1385.8
Sb+ST 1h	124 982,0	34 720,6	90 261,4	196
Sb+ST 2h	391 225,0	34 720,6	356 504,4	774
Sb+ST 3h	718 258,0	34 720,6	683 537,4	1483.9
Sb(ON)+ST 1h	84 437,0	34 720,6	49 716,4	107.9
Sb(ON)+ST 2h	72 764,0	34 720,6	38 043,4	82.6
Sb(ON)+ST 3h	55 052,0	34 720,6	20 331,4	44.1
	AU-BG/mm2 Test	AU-BG/mm2 Ref	Test/ref	(Test/Ref)/Control
C	13.2	1425.5	0.00925991	1
Sb	1.7	1578.2	0.00107718	0.116327
ST 1h	121	1428.7	0.0846924	9.14614
ST 2h	641.4	1105.4	0.580242	62.6618
ST 3h	1385.8	762.4	1.81768	196.296
Sb+ST 1h	196	1493.9	0.1312	14.1686
Sb+ST 2h	774	1038.4	0.745378	80.4951
Sb+ST 3h	1483.9	636.4	2.33171	251.807
Sb(ON)+ST 1h	107.9	1652.1	0.0653108	7.05307
Sb(ON)+ST 2h	82.6	1520	0.0543421	5.86854
Sb(ON)+ST 3h	44.1	1416.5	0.0311331	3.36214
	Erk-P	Erk-Total
