# Supplementary material for: Correction: Interaction of Saccharomyces boulardii with Salmonella enterica Serovar Typhimurium Protects Mice and Modifies T84 Cell Response to the Infection
Source: PLoS One. 2022 Apr 11;17(4):e0267067. doi: 10.1371/journal.pone.0267067 (PMC9000030; doi:10.1371/journal.pone.0267067)
Supplement: S3 File — (ZIP) [file pone.0267067.s003.zip › S3 File (Fig 9A Quantitative Data)/quantif_Results_JNK_3A_.xls]

## Sheet: Results
Flav_fig3A_JNK-Total
ID	Gross DLU	Background Subtract	Net DLU	Net DLU /mm2
C	573 798,0	109 262,2	464 535,8	448.9
Sb	472 214,0	109 262,2	362 951,8	350.7
ST 1h	679 095,0	109 262,2	569 832,8	550.6
ST 2h	674 444,0	109 262,2	565 181,8	546.1
ST 3h	691 456,0	109 262,2	582 193,8	562.5
Sb+ST 1h	716 229,0	109 262,2	606 966,8	586.5
Sb+ST 2h	610 315,0	109 262,2	501 052,8	484.1
Sb+ST 3h	698 847,0	109 262,2	589 584,8	569.7
Sb(ON)+ST 1h	625 961,0	109 262,2	516 698,8	499.3
Sb(ON)+ST 2h	469 028,0	109 262,2	359 765,8	499.3	347.6
Sb(ON)+ST 3h	439 805,0	109 262,2	330 542,8	499.3	319.4
Flav_fig3A_JNK-P
ID	Gross DLU	Background Subtract	Net DLU	Net DLU /mm2
C	130 008,0	121 092,4	8 915,6	8
Sb	141 341,0	121 092,4	20 248,6	18.3
ST 1h	154 473,0	121 092,4	33 380,6	30.1
ST 2h	214 632,0	121 092,4	93 539,6	84.4
ST 3h	242 581,0	121 092,4	121 488,6	109.7
Sb+ST 1h	182 240,0	121 092,4	61 147,6	55.2
Sb+ST 2h	278 684,0	121 092,4	157 591,6	142.3
Sb+ST 3h	317 900,0	121 092,4	196 807,6	177.7
Sb(ON)+ST 1h	214 350,0	121 092,4	93 257,6	84.2
Sb(ON)+ST 2h	223 754,0	121 092,4	102 661,6	92.7
Sb(ON)+ST 3h	208 549,0	121 092,4	87 456,6	79
	AU-BG/mm2 Test	AU-BG/mm2 Ref	Test/ref	(Test/Ref)/Control
C	8	448.9	0.0178213	1
Sb	18.3	350.7	0.0521814	2.92803
ST 1h	30.1	550.6	0.0546676	3.06754
ST 2h	84.4	546.1	0.15455	8.67221
ST 3h	109.7	562.5	0.195022	10.9432
Sb+ST 1h	55.2	586.5	0.0941176	5.28118
Sb+ST 2h	142.3	484.1	0.293948	16.4941
Sb+ST 3h	177.7	569.7	0.311919	17.5025
Sb(ON)+ST 1h	84.2	499.3	0.168636	9.46259
Sb(ON)+ST 2h	92.7	499.3	0.18566	10.4178
Sb(ON)+ST 3h	79	499.3	0.158222	8.8782
	JNK-P	JNK-Total
