# Supplementary material for: Correction: Interaction of Saccharomyces boulardii with Salmonella enterica Serovar Typhimurium Protects Mice and Modifies T84 Cell Response to the Infection
Source: PLoS One. 2022 Apr 11;17(4):e0267067. doi: 10.1371/journal.pone.0267067 (PMC9000030; doi:10.1371/journal.pone.0267067)
Supplement: S3 File — (ZIP) [file pone.0267067.s003.zip › S3 File (Fig 9A Quantitative Data)/quantif_Results_p38_3A.xls]

## Sheet: Results
Flav_fig3A_p38-Total
ID	Gross DLU	Background Subtract	Net DLU	Net DLU /mm2
C	314 275,0	54 241,1	260 033,9	1031.8
Sb	212 608,0	54 241,1	158 366,9	628.4
ST 1h	354 454,0	54 241,1	300 212,9	1191.2
ST 2h	343 029,0	54 241,1	288 787,9	1145.9
ST 3h	368 167,0	54 241,1	313 925,9	1245.7
Sb+ST 1h	348 994,0	54 241,1	294 752,9	1169.6
Sb+ST 2h	270 433,0	54 241,1	216 191,9	857.9
Sb+ST 3h	372 446,0	54 241,1	318 204,9	1262.6
Sb(ON)+ST 1h	285 515,0	54 241,1	231 273,9	917.7
Sb(ON)+ST 2h	172 266,0	54 241,1	118 024,9	468.3
Sb(ON)+ST 3h	136 005,0	54 241,1	81 763,9	324.4
Flav_fig3A_p38-P
ID	Gross DLU	Background Subtract	Net DLU	Net DLU /mm2
C	32 537,0	31 380,7	1 156,3	3.9
Sb	33 425,0	31 380,7	2 044,3	6.9
ST 1h	122 239,0	31 380,7	90 858,3	306.1
ST 2h	254 694,0	30 196,5	224 497,5	786
ST 3h	260 181,0	29 604,4	230 576,6	823.4
Sb+ST 1h	193 879,0	28 420,2	165 458,8	615.5
Sb+ST 2h	302 754,0	30 196,5	272 557,5	954.3
Sb+ST 3h	353 994,0	29 604,4	324 389,6	1158.5
Sb(ON)+ST 1h	175 944,0	31 380,7	144 563,3	487
Sb(ON)+ST 2h	152 604,0	31 380,7	121 223,3	408.4
Sb(ON)+ST 3h	58 785,0	31 380,7	27 404,3	92.3
	AU-BG/mm2 Test	AU-BG/mm2 Ref	Test/ref	(Test/Ref)/Control
C	3.9	1031.8	0.0037798	1
Sb	6.9	628.4	0.0109803	2.90498
ST 1h	306.1	1191.2	0.256968	67.9844
ST 2h	786	1145.9	0.685924	181.471
ST 3h	823.4	1245.7	0.660994	174.875
Sb+ST 1h	615.5	1169.6	0.526248	139.226
Sb+ST 2h	954.3	857.9	1.11237	294.292
Sb+ST 3h	1158.5	1262.6	0.917551	242.751
Sb(ON)+ST 1h	487	917.7	0.530675	140.397
Sb(ON)+ST 2h	408.4	468.3	0.872091	230.724
Sb(ON)+ST 3h	92.3	324.4	0.284525	75.2752
	p38-P	p38-Total
