# Supplementary material for: Correction: Interaction of Saccharomyces boulardii with Salmonella enterica Serovar Typhimurium Protects Mice and Modifies T84 Cell Response to the Infection
Source: PLoS One. 2022 Apr 11;17(4):e0267067. doi: 10.1371/journal.pone.0267067 (PMC9000030; doi:10.1371/journal.pone.0267067)
Supplement: S5 File — (ZIP) [file pone.0267067.s005.zip]

Archive with 16 entries (16 files):
- mb 1_P-p38_p38-tot Fig 9A/.DS_Store
- mb 1_P-p38_p38-tot Fig 9A/2019-12-04 Chemi 30.000s_P-p38_crop.jpg
- mb 1_P-p38_p38-tot Fig 9A/2019-12-11 Chemi 90.000s_p38-tot_crop.jpg
- mb 1_P-p38_p38-tot Fig 9A/Description of Figure 9A p-38.pdf
- mb 1_P-p38_p38-tot Fig 9A/Mb1 p38.pdf
- mb 2_P-JNK_JNK-tot Fig 9A/.DS_Store
- mb 2_P-JNK_JNK-tot Fig 9A/2019-12-04 Chemi 60.000s_P-JNK_crop.jpg
- mb 2_P-JNK_JNK-tot Fig 9A/2019-12-11 Chemi 90.000s_JNK-tot_crop.jpg
- mb 2_P-JNK_JNK-tot Fig 9A/Description Figure 9A p-JNK.pdf
- mb 2_P-JNK_JNK-tot Fig 9A/Mb2 JNK.pdf
- mbs 4 et 5_ERK-tot_P-ERK_Fig 9A and b-actin for Fig 9A and 10A/.DS_Store
- mbs 4 et 5_ERK-tot_P-ERK_Fig 9A and b-actin for Fig 9A and 10A/2019-12-16 Chemi 60.000s_ERK-tot_crop.jpg
- mbs 4 et 5_ERK-tot_P-ERK_Fig 9A and b-actin for Fig 9A and 10A/2019-12-18 Chemi 60.000s_P-ERK_crop.jpg
- mbs 4 et 5_ERK-tot_P-ERK_Fig 9A and b-actin for Fig 9A and 10A/2019-12-19 Chemi 20.000s_b-Actin_crop.jpg
- mbs 4 et 5_ERK-tot_P-ERK_Fig 9A and b-actin for Fig 9A and 10A/Description of Figure 9A-p-ERK.pdf
- mbs 4 et 5_ERK-tot_P-ERK_Fig 9A and b-actin for Fig 9A and 10A/Mbs 4&5 ERK.pdf
