# Supplementary material for: Correction: Interaction of Saccharomyces boulardii with Salmonella enterica Serovar Typhimurium Protects Mice and Modifies T84 Cell Response to the Infection
Source: PLoS One. 2022 Apr 11;17(4):e0267067. doi: 10.1371/journal.pone.0267067 (PMC9000030; doi:10.1371/journal.pone.0267067)
Supplement: S6 File — (ZIP) [file pone.0267067.s006.zip]

Archive with 8 entries (8 files):
- 2020-01-08 Chemi 120.000s_P-p38_crop.jpg
- 2020-01-08 Chemi 40.000s_P-ERK_2_crop.jpg
- 2020-01-10 Chemi 60.000s_ERK-tot_crop.jpg
- 2020-01-10 Chemi 60.000s_p38-tot_crop.jpg
- 2020-01-14 Chemi 240.000s_Mb6_b-actin_crop.jpg
- 2020-01-14 Chemi 240.000s_Mb7_b-actin_crop.jpg
- Description of Figure 9B.pdf
- Mbs 6&7.pdf
