# Supplementary material for: Correction: Interaction of Saccharomyces boulardii with Salmonella enterica Serovar Typhimurium Protects Mice and Modifies T84 Cell Response to the Infection
Source: PLoS One. 2022 Apr 11;17(4):e0267067. doi: 10.1371/journal.pone.0267067 (PMC9000030; doi:10.1371/journal.pone.0267067)
Supplement: S7 File — (ZIP) [file pone.0267067.s007.zip]

Archive with 4 entries (4 files):
- 2019-12-12 Chemi 180.000s_P-IkB_crop.jpg
- 2019-12-16 Chemi 150.000s_IkB-tot_crop.jpg
- Description of Figure 10 A p-IkB.pdf
- Mb3 IkB.pdf
